# Supplementary material for: Survival in Men Treated for Lung Cancer: A Single-Center Retrospective Cohort Study in Poland
Source: Healthcare (Basel). 2026 Apr 7;14(7):970. doi: 10.3390/healthcare14070970 (PMC13074180; doi:10.3390/healthcare14070970)
Supplement: Supplementary file 1 [file healthcare-14-00970-s001.zip]

Archive with 1 entries (1 files):
- healthcare-4179964-supplementary.pdf
